# Supplementary material for: Novel Azaborine-Based Inhibitors of Histone Deacetylases (HDACs)
Source: Molecules. 2025 Oct 8;30(19):4017. doi: 10.3390/molecules30194017 (PMC12525784; doi:10.3390/molecules30194017)
Supplement: Supplementary file 1 [file molecules-30-04017-s001.zip]

Archive with 1 entries (1 files):
- molecules-3887493-supplementary.pdf
